# Supplementary material for: A Narrative Review of Recent Antibiotic Prescribing Practices in Ambulatory Care in Tanzania: Findings and Implications
Source: Medicina (Kaunas). 2023 Dec 18;59(12):2195. doi: 10.3390/medicina59122195 (PMC10745081; doi:10.3390/medicina59122195)
Supplement: Supplementary file 1 [file medicina-59-02195-s001.zip]

Archive with 1 entries (1 files):
- medicina-2725817-supplementary.pdf
